# Supplementary material for: Targeting HIC1/TGF-β axis-shaped prostate cancer microenvironment restrains its progression
Source: Cell Death Dis. 2022 Jul 19;13(7):624. doi: 10.1038/s41419-022-05086-z (PMC9296670; doi:10.1038/s41419-022-05086-z)
Supplement: Supplementary file 8 — Supplemental table S1-Patient characteristics [file 41419_2022_5086_MOESM8_ESM.xlsx]

## Sheet: 工作表1
Characteristics	TMA(N=131)	Paired tumors and lymph nodes(N=15)
Age(year)	70(47-82)	68(51-81)
Gleason score
≤7	75	6
8-10	56	9
Tumour stage(N)
T2	78	2
T3	35	13
T4	18	0
N stage(N)
N0	92	0
N1	29	15
Nx	10	0
Metastasis stage(N)
M0	99	15
M1	32	0
Stage(N)
Ⅰ	16	0
Ⅱ	50	0
Ⅲ	18	0
Ⅳ	47	15
PSA at initinal(ng/ml)	25.317(0.006-5000.000)	168.875(2.278-1652.200)
Neoadjuvant ADT(N)
No	60	1
Yes	39	14
Not applicable	32	0
ADT(N)
No	66	0
Yes	65	15
Abbreviations: PSA, prostate-specific antigen; ADT, androgen deprivation therapy
