# Supplementary material for: Targeting HIC1/TGF-β axis-shaped prostate cancer microenvironment restrains its progression
Source: Cell Death Dis. 2022 Jul 19;13(7):624. doi: 10.1038/s41419-022-05086-z (PMC9296670; doi:10.1038/s41419-022-05086-z)
Supplement: Supplementary file 9 — Supplemental table S2 [file 41419_2022_5086_MOESM9_ESM.xlsx]

## Sheet: Sheet1
TFs associated with your input ID (ENSG00000121966) ranked by P-value
Rank	Matrix	Transcription Factor	Link To Promotion DB	P-value
1	SKN1_01	N/A	ENSG00000121966	0.00156
2	BZIP910_01	N/A	ENSG00000121966	0.00186
3	MYB_Q6	C-myb	ENSG00000121966	0.00195
4	O2_03	N/A	ENSG00000121966	0.00443
5	KR_01	N/A	ENSG00000121966	0.00454
6	PAX3_01	Pax-3	ENSG00000121966	0.00652
7	SN_01	N/A	ENSG00000121966	0.00958
8	MYBAS1_01	N/A	ENSG00000121966	0.0101
9	GAMYB_01	N/A	ENSG00000121966	0.0109
10	BZIP911_01	N/A	ENSG00000121966	0.0116
11	O2_Q2	N/A	ENSG00000121966	0.0151
12	SOX_Q6	Sry , Sox10	ENSG00000121966	0.017
13	CMYB_01	N/A	ENSG00000121966	0.0191
14	MYB_Q5_01	B-myb , C-myb	ENSG00000121966	0.0194
15	NKX61_01	Nkx6-1	ENSG00000121966	0.0201
16	SRF_Q5_01	Srf	ENSG00000121966	0.023
17	PEND_01	N/A	ENSG00000121966	0.0252
18	BZIP911_02	N/A	ENSG00000121966	0.0263
19	EGR2_01	Egr-2	ENSG00000121966	0.0273
20	NGFIC_01	Egr-4	ENSG00000121966	0.0289
21	ABF_C	N/A	ENSG00000121966	0.0291
22	AR_03	Ar	ENSG00000121966	0.0295
23	NCX_01	Ncx , Ncx	ENSG00000121966	0.0307
24	MYB_Q3	C-myb	ENSG00000121966	0.0309
25	ISRE_01	N/A	ENSG00000121966	0.0337
26	RREB1_01	Rreb-1	ENSG00000121966	0.0355
27	COUPTF_Q6	Coup , Coup-tf1	ENSG00000121966	0.0367
28	DR4_Q2	Car , Coup-tf1	ENSG00000121966	0.0372
29	SUH_01	N/A	ENSG00000121966	0.0374
30	EGR1_01	Egr-1	ENSG00000121966	0.0405
31	AHRARNT_01	Ahr , Arnt	ENSG00000121966	0.0469
32	E2F1_Q4_01	Dp-1 , E2f-1	ENSG00000121966	0.0472
33	HBP1B_Q6	N/A	ENSG00000121966	0.0474
34	TRA1_02	N/A	ENSG00000121966	0.0484
35	GR_01	N/A	ENSG00000121966	0.0508
36	STAT6_02	Stat6	ENSG00000121966	0.0523
37	OCT1_01	Pou2f1 , Pou2f1a	ENSG00000121966	0.0533
38	NFKB_Q6	N/A	ENSG00000121966	0.0549
39	SEF1_C	N/A	ENSG00000121966	0.0555
40	GFI1_01	Gfi1	ENSG00000121966	0.057
41	EGR3_01	Egr-3	ENSG00000121966	0.0624
42	VJUN_01	V-jun	ENSG00000121966	0.0653
43	STAF_01	Staf	ENSG00000121966	0.0659
44	MEIS1_01	Meis-1 , Meis-1-1	ENSG00000121966	0.0675
45	E2F_Q3_01	Dp-1 , E2f-1	ENSG00000121966	0.0701
46	AIRE_02	Aire	ENSG00000121966	0.071
47	KNOX3_01	N/A	ENSG00000121966	0.071
48	ELK1_01	Elk-1	ENSG00000121966	0.0725
49	LXR_DR4_Q3	N/A	ENSG00000121966	0.0733
50	EFC_Q6	Rfx1	ENSG00000121966	0.0735
51	PAX2_01	Pax-2 , Pax-2a	ENSG00000121966	0.075
52	PEA3_Q6	Pea3	ENSG00000121966	0.0793
53	OCT1_07	Pou2f1 , Pou2f1a	ENSG00000121966	0.0795
54	C1_Q2	N/A	ENSG00000121966	0.0804
55	CREB_Q3	Atf-1 , Atf-2	ENSG00000121966	0.0818
56	PAX_Q6	Pax-1 , Pax-2	ENSG00000121966	0.0834
57	CEBPDELTA_Q6	C/ebpdelta	ENSG00000121966	0.0842
58	HAND1E47_01	Hand1	ENSG00000121966	0.0887
59	PADS_C	N/A	ENSG00000121966	0.0923
60	PAX4_04	Pax-4a	ENSG00000121966	0.0931
61	ATF6_01	Atf6	ENSG00000121966	0.0952
62	IRF_Q6	Irf-1 , Irf-10	ENSG00000121966	0.0959
63	E2F_01	E2f-1	ENSG00000121966	0.0977
64	TGIF_01	Tgif	ENSG00000121966	0.098
65	ICSBP_Q6	Irf-8	ENSG00000121966	0.0987
66	GLI_Q2	Gli1 , Gli2alpha	ENSG00000121966	0.0987
67	SREBP1_Q6	Srebp-1 , Srebp-1c	ENSG00000121966	0.0998
68	STE11_01	N/A	ENSG00000121966	0.102
69	TCF11_01	Lcr-f1	ENSG00000121966	0.108
70	AR_01	Ar	ENSG00000121966	0.109
71	E2F_Q3	N/A	ENSG00000121966	0.111
72	CETS1P54_02	C-ets-1	ENSG00000121966	0.111
73	MCM1_01	N/A	ENSG00000121966	0.112
74	GATA_C	Gata-1 , Gata-2	ENSG00000121966	0.112
75	SRF_Q5_02	Srf	ENSG00000121966	0.122
76	PR_01	N/A	ENSG00000121966	0.122
77	ADF1_Q6	N/A	ENSG00000121966	0.125
78	GRE_C	Gr , Gr-alpha	ENSG00000121966	0.127
79	GABP_B	Gabp-alpha , Gabp-beta1	ENSG00000121966	0.128
80	SMAD4_Q6	Smad4	ENSG00000121966	0.128
81	MYOD_Q6	Myod	ENSG00000121966	0.13
82	E2F_02	E2f-1 , E2f-2	ENSG00000121966	0.132
83	E2F_03	E2f-1	ENSG00000121966	0.138
84	HMGIY_Q6	Hmg , Hmg-y	ENSG00000121966	0.139
85	MTTFA_01	N/A	ENSG00000121966	0.139
86	POLY_C	N/A	ENSG00000121966	0.141
87	E2F1_Q3_01	E2f-1	ENSG00000121966	0.142
88	GCR1_01	N/A	ENSG00000121966	0.144
89	AHRARNT_02	Ahr , Arnt	ENSG00000121966	0.146
90	AP2_Q3	Ap-2alpha , Ap-2alphaa	ENSG00000121966	0.146
91	IK1_01	Ik-1	ENSG00000121966	0.147
92	NRF2_01	N/A	ENSG00000121966	0.147
93	SP1_Q4_01	Sp1 , Sp2	ENSG00000121966	0.149
94	CDC5_01	Cdc5	ENSG00000121966	0.149
95	CAP_01	N/A	ENSG00000121966	0.149
96	PAX3_B	Pax-3	ENSG00000121966	0.15
97	E12_Q6	E12	ENSG00000121966	0.154
98	TTF1_Q6	Nkx2-1	ENSG00000121966	0.154
99	RIM101_01	N/A	ENSG00000121966	0.155
100	SKN1_02	N/A	ENSG00000121966	0.158
101	PPARG_02	Ppar-gamma , Ppar-gamma1	ENSG00000121966	0.159
102	PPARA_01	Ppar-alpha	ENSG00000121966	0.16
103	NFKAPPAB65_01	Rela	ENSG00000121966	0.162
104	RORA2_01	Roralpha2	ENSG00000121966	0.163
105	AP1FJ_Q2	C-fos , C-jun	ENSG00000121966	0.166
106	TRA1_01	N/A	ENSG00000121966	0.166
107	HFH4_01	Foxf1 , Foxj1	ENSG00000121966	0.167
108	GCN4_01	N/A	ENSG00000121966	0.167
109	AR_02	Ar	ENSG00000121966	0.168
110	SRF_Q6	Srf	ENSG00000121966	0.169
111	XBP1_01	Xbp-1	ENSG00000121966	0.17
112	VMAF_01	V-maf	ENSG00000121966	0.17
113	E2F_Q4_01	Dp-1 , E2f-1	ENSG00000121966	0.171
114	FTZ_01	N/A	ENSG00000121966	0.175
115	LXR_Q3	Lxr-alpha , Lxr-beta	ENSG00000121966	0.176
116	SP1_Q2_01	Sp1 , Sp2	ENSG00000121966	0.177
117	STAT3_01	Stat3	ENSG00000121966	0.178
118	E2F4DP1_01	N/A	ENSG00000121966	0.179
119	ATF_01	N/A	ENSG00000121966	0.18
120	ETS_Q4	Erf , Elf-1	ENSG00000121966	0.181
121	SP1_Q6	Sp1	ENSG00000121966	0.181
122	E2F_Q4	N/A	ENSG00000121966	0.185
123	NFKAPPAB_01	Rela	ENSG00000121966	0.186
124	AREB6_03	Zeb	ENSG00000121966	0.187
125	GC_01	N/A	ENSG00000121966	0.188
126	LFA1_Q6	N/A	ENSG00000121966	0.189
127	E2F_Q6	N/A	ENSG00000121966	0.189
128	STAT_Q6	Stat1alpha , Stat1beta	ENSG00000121966	0.19
129	GR_Q6	Gr , Gr-alpha	ENSG00000121966	0.19
130	HNF1_01	Hnf-1alpha , Hnf-1alpha-a	ENSG00000121966	0.19
131	PPARA_02	Ppar-alpha , Rxr-alpha	ENSG00000121966	0.191
132	EMBP1_02	N/A	ENSG00000121966	0.191
133	STE12_Q4	N/A	ENSG00000121966	0.191
134	HNF4_Q6_03	Hnf-4 , Hnf-4alpha1	ENSG00000121966	0.192
135	AHRHIF_Q6	Arnt2 , Ahr	ENSG00000121966	0.192
136	MAT1MC_01	N/A	ENSG00000121966	0.195
137	HNF4_Q6	Hnf-4 , Hnf-4alpha	ENSG00000121966	0.196
138	GFI1B_01	Gfi1b	ENSG00000121966	0.196
139	RFX1_02	Rfx1	ENSG00000121966	0.197
140	ADF1_Q6_01	N/A	ENSG00000121966	0.199
141	NMYC_01	N-myc	ENSG00000121966	0.199
142	AP2ALPHA_02	Ap-2alphaa	ENSG00000121966	0.199
143	DL_02	N/A	ENSG00000121966	0.199
144	AHR_Q5	Ahr	ENSG00000121966	0.2
145	STAT5A_02	Stat5a	ENSG00000121966	0.201
146	STAT_01	Stat1alpha , Stat1beta	ENSG00000121966	0.202
147	ETS_Q6	Elf-1 , Elfr	ENSG00000121966	0.202
148	PAX5_01	Pax-5	ENSG00000121966	0.204
149	E2A_Q6	E12 , E47	ENSG00000121966	0.204
150	STAT1_03	Stat1alpha	ENSG00000121966	0.204
151	MRF2_01	Mrf-2	ENSG00000121966	0.207
152	IRF1_Q6	Irf-1	ENSG00000121966	0.209
153	CDPCR1_01	Cutl1	ENSG00000121966	0.211
154	GATA1_04	Gata-1	ENSG00000121966	0.211
155	ATMYB15_01	N/A	ENSG00000121966	0.213
156	TAL1_Q6	Tal-1 , Tal-1alpha	ENSG00000121966	0.214
157	SP1_Q6_01	Sp1 , Sp3	ENSG00000121966	0.215
158	HAP234_01	N/A	ENSG00000121966	0.216
159	ABF1_03	N/A	ENSG00000121966	0.216
160	E2F_Q6_01	Dp-1 , E2f-1	ENSG00000121966	0.217
161	E2F1DP1RB_01	N/A	ENSG00000121966	0.217
162	STAT3_02	Stat3	ENSG00000121966	0.217
163	CEBP_C	C/ebpalpha	ENSG00000121966	0.219
164	TAF_Q6	N/A	ENSG00000121966	0.22
165	T3R_Q6	Rar-alpha1 , Rar-beta	ENSG00000121966	0.22
166	ERF2_Q2_01	N/A	ENSG00000121966	0.22
167	SP1_01	Sp1	ENSG00000121966	0.223
168	STAT4_01	Stat4	ENSG00000121966	0.224
169	STE11_02	N/A	ENSG00000121966	0.224
170	EVE_Q6	N/A	ENSG00000121966	0.224
171	IRF7_01	Irf-7a	ENSG00000121966	0.226
172	AP1_Q2	N/A	ENSG00000121966	0.226
173	RAP1_C	N/A	ENSG00000121966	0.227
174	GBF_Q6	N/A	ENSG00000121966	0.227
175	P300_01	P300	ENSG00000121966	0.228
176	ZIC3_01	Zic3	ENSG00000121966	0.229
177	NFY_Q6	Cbf-a , Cbf-b	ENSG00000121966	0.229
178	MAZ_Q6	Maz	ENSG00000121966	0.229
179	LDSPOLYA_B	N/A	ENSG00000121966	0.23
180	CREL_01	C-rel	ENSG00000121966	0.231
181	HIF1_Q3	Hif-1alpha	ENSG00000121966	0.232
182	NF1_Q6	Nf-1	ENSG00000121966	0.233
183	E2F1DP1_01	N/A	ENSG00000121966	0.237
184	AP2_Q6	Ap-2 , Ap-2alpha	ENSG00000121966	0.238
185	AR_Q2	Ar	ENSG00000121966	0.239
186	CREBATF_Q6	Atf-1 , Atf-2	ENSG00000121966	0.239
187	MUSCLE_INI_B	N/A	ENSG00000121966	0.241
188	NRF1_Q6	Nrf-1	ENSG00000121966	0.241
189	PR_02	N/A	ENSG00000121966	0.243
190	Alfin1_Q2	N/A	ENSG00000121966	0.243
191	ABF1_01	N/A	ENSG00000121966	0.247
192	KROX_Q6	Egr-1 , Egr-2	ENSG00000121966	0.248
193	EN_Q6	N/A	ENSG00000121966	0.25
194	STUAP_01	N/A	ENSG00000121966	0.252
195	VDR_Q3	Vdr	ENSG00000121966	0.253
196	HAIRY_01	N/A	ENSG00000121966	0.254
197	ROAZ_01	Roaz	ENSG00000121966	0.255
198	CART1_01	Cart-1	ENSG00000121966	0.255
199	PAX4_03	Pax-4a	ENSG00000121966	0.256
200	E2F1_Q6	E2f-1	ENSG00000121966	0.257
201	TBX5_01	Tbx5	ENSG00000121966	0.257
202	CAT8_Q6	N/A	ENSG00000121966	0.261
203	CACBINDINGPROTEIN_Q6	N/A	ENSG00000121966	0.262
204	HBPA1_Q6_01	N/A	ENSG00000121966	0.262
205	CEBPGAMMA_Q6	C/ebpgamma	ENSG00000121966	0.263
206	AP1_Q4	N/A	ENSG00000121966	0.264
207	ZIC1_01	Zic1	ENSG00000121966	0.266
208	TBX5_Q5	Tbx5 , Tbx5	ENSG00000121966	0.268
209	EVI1_06	Evi-1	ENSG00000121966	0.27
210	REB1_B	N/A	ENSG00000121966	0.271
211	ADR1_01	N/A	ENSG00000121966	0.271
212	ALX4_01	Alx-4	ENSG00000121966	0.272
213	HNF4_Q6_01	Hnf-4 , Hnf-4alpha	ENSG00000121966	0.273
214	DR3_Q4	Car , Pxr-1	ENSG00000121966	0.273
215	CACCCBINDINGFACTOR_Q6	Caccc-binding	ENSG00000121966	0.273
216	EGR_Q6	Egr-1 , Egr-2	ENSG00000121966	0.277
217	AGL2_02	N/A	ENSG00000121966	0.278
218	AHR_01	Ahr	ENSG00000121966	0.279
219	GR_Q6_01	Gr , Gr-alpha	ENSG00000121966	0.279
220	E2F1_Q4	E2f-1	ENSG00000121966	0.28
221	FOXP1_01	Foxp1a	ENSG00000121966	0.282
222	CEBP_Q3	C/ebp , C/ebpalpha	ENSG00000121966	0.283
223	AGL2_01	N/A	ENSG00000121966	0.284
224	MYOGENIN_Q6	Myogenin	ENSG00000121966	0.287
225	CEBP_Q2_01	C/ebpalpha , C/ebpalpha(p30)	ENSG00000121966	0.288
226	ZIC2_01	Zic2 , Zic2	ENSG00000121966	0.288
227	NFAT_Q6	Nf-at1 , Nf-at2	ENSG00000121966	0.288
228	TFIII_Q6	Tfii-i	ENSG00000121966	0.288
229	MYCMAX_B	Max2 , C-myc	ENSG00000121966	0.29
230	MYB80_01	N/A	ENSG00000121966	0.292
231	CREBP1CJUN_01	Atf-2 , C-jun	ENSG00000121966	0.294
232	CHCH_01	Chch	ENSG00000121966	0.294
233	AP1_01	Fosb , Fra-1	ENSG00000121966	0.295
234	SMAD3_Q6	Smad3	ENSG00000121966	0.297
235	COREBINDINGFACTOR_Q6	N/A	ENSG00000121966	0.297
236	HLF_01	Hlf	ENSG00000121966	0.303
237	STAT5A_03	Stat5a	ENSG00000121966	0.304
238	CREB_Q4	Creb	ENSG00000121966	0.306
239	CHOP_01	C/ebp , C/ebpalpha	ENSG00000121966	0.308
240	AP2GAMMA_01	Ap-2gamma	ENSG00000121966	0.31
241	STAT_01	Stat1alpha , Stat1beta	ENSG00000121966	0.312
242	MIF1_01	N/A	ENSG00000121966	0.312
243	HIF1_Q5	Hif-1alpha	ENSG00000121966	0.312
244	HES1_Q2	Hes-1	ENSG00000121966	0.315
245	HP1SITEFACTOR_Q6	N/A	ENSG00000121966	0.316
246	SPZ1_01	Spz1	ENSG00000121966	0.318
247	NF1_Q6_01	Ctf-1 , Ctf-2	ENSG00000121966	0.321
248	GATA1_05	Gata-1	ENSG00000121966	0.323
249	ETS1_B	C-ets-1	ENSG00000121966	0.324
250	ATMYB84_01	N/A	ENSG00000121966	0.325
251	STAF_02	Staf	ENSG00000121966	0.325
252	E2F_Q2	Dp-1 , E2f-1	ENSG00000121966	0.327
253	E2F1_Q6_01	E2f-1	ENSG00000121966	0.328
254	CEBP_Q2	C/ebp , C/ebpalpha	ENSG00000121966	0.329
255	HEN1_02	N/A	ENSG00000121966	0.33
256	GATA2_01	Gata-2	ENSG00000121966	0.331
257	MYBPH3_01	N/A	ENSG00000121966	0.332
258	NFAT_Q4_01	Nf-at1 , Nf-at2	ENSG00000121966	0.333
259	DOF3_01	N/A	ENSG00000121966	0.333
260	MEIS1AHOXA9_01	Hoxa9 , Hoxa9b	ENSG00000121966	0.334
261	RCS1_Q2	N/A	ENSG00000121966	0.334
262	MATA1_01	N/A	ENSG00000121966	0.336
263	WRKY_Q2	N/A	ENSG00000121966	0.336
264	ELK1_02	Elk-1	ENSG00000121966	0.338
265	PPARG_03	Ppar-gamma , Ppar-gamma1	ENSG00000121966	0.339
266	MINI19_B	N/A	ENSG00000121966	0.34
267	HB_01	N/A	ENSG00000121966	0.34
268	MAF_Q6	N/A	ENSG00000121966	0.34
269	PACC_01	N/A	ENSG00000121966	0.34
270	E2F1_Q3	E2f-1	ENSG00000121966	0.341
271	AGL1_01	N/A	ENSG00000121966	0.342
272	WHN_B	Foxn1	ENSG00000121966	0.343
273	MMEF2_Q6	N/A	ENSG00000121966	0.344
274	NFKB_Q6_01	Nf-kappab1 , Nf-kappab2	ENSG00000121966	0.344
275	IRF_Q6_01	Irf-1 , Irf-10	ENSG00000121966	0.345
276	SREBP_Q3	Srebp-1 , Srebp-1a	ENSG00000121966	0.346
277	EN1_01	En-1	ENSG00000121966	0.346
278	TGA1A_Q2	N/A	ENSG00000121966	0.348
279	NERF_Q2	Nerf-1a	ENSG00000121966	0.348
280	AG_01	N/A	ENSG00000121966	0.348
281	AG_03	N/A	ENSG00000121966	0.348
282	AP2_Q6_01	Ap-2 , Ap-2alpha	ENSG00000121966	0.349
283	CREBP1_Q2	Atf-2 , Cre-bp1	ENSG00000121966	0.349
284	BRACH_01	Brachyury	ENSG00000121966	0.349
285	LBP1_Q6	N/A	ENSG00000121966	0.349
286	NRSF_01	Nrsf	ENSG00000121966	0.35
287	AMEF2_Q6	Amef-2	ENSG00000121966	0.35
288	ATMYB77_01	N/A	ENSG00000121966	0.35
289	STAT1_01	Stat1alpha , Stat1beta	ENSG00000121966	0.351
290	P53_02	P53	ENSG00000121966	0.352
291	OCT1_04	Pou2f1 , Pou2f1a	ENSG00000121966	0.353
292	CREB_Q4_01	Creb , Crebbeta	ENSG00000121966	0.353
293	PAX6_01	Pax-6	ENSG00000121966	0.354
294	SOX9_B1	Sox9	ENSG00000121966	0.354
295	PR_Q2	Gr , Gr-alpha	ENSG00000121966	0.355
296	STAT5A_04	Stat5a	ENSG00000121966	0.357
297	CDC5_01	Cdc5	ENSG00000121966	0.358
298	AP2ALPHA_01	Ap-2alpha , Ap-2alphaa	ENSG00000121966	0.36
299	OCT1_03	Pou2f1 , Pou2f1a	ENSG00000121966	0.36
300	E74A_01	N/A	ENSG00000121966	0.362
301	PPAR_DR1_Q2	Ppar-alpha , Ppar-beta	ENSG00000121966	0.362
302	BACH1_01	Bach1	ENSG00000121966	0.363
303	MEF2_03	Mef-2a , Amef-2	ENSG00000121966	0.366
304	LIM1_01	N/A	ENSG00000121966	0.366
305	AFP1_Q6	N/A	ENSG00000121966	0.367
306	ATF_B	N/A	ENSG00000121966	0.367
307	CEBPA_01	C/ebp , C/ebpalpha	ENSG00000121966	0.367
308	MINI20_B	N/A	ENSG00000121966	0.368
309	AP1_Q6_01	Fosb , Fra-1	ENSG00000121966	0.368
310	AG_02	N/A	ENSG00000121966	0.368
311	AP2REP_01	Ap-2rep	ENSG00000121966	0.369
312	DEAF1_01	Deaf-1	ENSG00000121966	0.37
313	E4BP4_01	E4bp4	ENSG00000121966	0.37
314	E2F1DP2_01	N/A	ENSG00000121966	0.372
315	MYCMAX_03	Max , C-myc	ENSG00000121966	0.373
316	TAXCREB_02	Creb , Deltacreb	ENSG00000121966	0.374
317	ETF_Q6	N/A	ENSG00000121966	0.377
318	GCR1_B	N/A	ENSG00000121966	0.379
319	CDPCR3HD_01	Cutl1	ENSG00000121966	0.38
320	E2F4DP2_01	N/A	ENSG00000121966	0.381
321	ZF5_01	Zf5	ENSG00000121966	0.382
322	NFKB_C	N/A	ENSG00000121966	0.383
323	HNF4_01_B	Hnf-4alpha1	ENSG00000121966	0.384
324	EBF_Q6	Coe1 , Coe2	ENSG00000121966	0.385
325	HMX1_01	N/A	ENSG00000121966	0.385
326	PAX4_01	Pax-4a	ENSG00000121966	0.386
327	NKX22_01	Nkx2-2	ENSG00000121966	0.387
328	OLF1_01	Olf-1	ENSG00000121966	0.387
329	CETS1P54_01	C-ets-1	ENSG00000121966	0.388
330	CEBPB_01	C/ebpbeta(lap) , C/ebpbeta(p35)	ENSG00000121966	0.388
331	CREB_01	Creb , Deltacreb	ENSG00000121966	0.389
332	HNF4_DR1_Q3	Hnf-4 , Hnf-4alpha	ENSG00000121966	0.389
333	VMYB_02	V-myb	ENSG00000121966	0.391
334	AREB6_01	Zeb	ENSG00000121966	0.393
335	ZAP1_Q6	N/A	ENSG00000121966	0.394
336	RAV1_01	N/A	ENSG00000121966	0.396
337	ATATA_B	N/A	ENSG00000121966	0.399
338	CETS168_Q6	N/A	ENSG00000121966	0.401
339	ABF1_01	N/A	ENSG00000121966	0.401
340	CDX2_Q5	Cdx-2 , Cdx-3	ENSG00000121966	0.401
341	NRSE_B	Nrsf , Rest	ENSG00000121966	0.402
342	HELIOSA_01	Helios	ENSG00000121966	0.402
343	NFKAPPAB50_01	N/A	ENSG00000121966	0.403
344	AML1_Q6	N/A	ENSG00000121966	0.405
345	PIT1_Q6	Pou1f1 , Pou1f1a	ENSG00000121966	0.405
346	TATA_C	Tbp	ENSG00000121966	0.406
347	SRF_Q4	Srf	ENSG00000121966	0.406
348	STAT6_01	Stat6	ENSG00000121966	0.407
349	RFX_Q6	Rfx1 , Rfx2	ENSG00000121966	0.412
350	IPF1_Q4	Ipf1	ENSG00000121966	0.413
351	CREB_02	Creb , Deltacreb	ENSG00000121966	0.414
352	USF2_Q6	Usf2a	ENSG00000121966	0.415
353	GCN4_C	N/A	ENSG00000121966	0.415
354	TITF1_Q3	Nkx2-1	ENSG00000121966	0.415
355	LMO2COM_01	Lmo2	ENSG00000121966	0.416
356	STRE_01	N/A	ENSG00000121966	0.418
357	E47_02	E47	ENSG00000121966	0.42
358	PXR_Q2	Car , Fxr	ENSG00000121966	0.422
359	LEF1_Q2	Lef-1 , Lef-1s	ENSG00000121966	0.422
360	SGF3_Q6	N/A	ENSG00000121966	0.422
361	AREB6_04	Zeb	ENSG00000121966	0.423
362	HSF_01	N/A	ENSG00000121966	0.423
363	OCT1_05	N/A	ENSG00000121966	0.425
364	CF2II_01	N/A	ENSG00000121966	0.427
365	PBX1_03	N/A	ENSG00000121966	0.428
366	GCM_Q2	Gcma , Gcmb	ENSG00000121966	0.429
367	E4F1_Q6	N/A	ENSG00000121966	0.43
368	TST1_01	Pou3f1	ENSG00000121966	0.431
369	ZAP1_01	N/A	ENSG00000121966	0.432
370	OSBZ8_Q6	N/A	ENSG00000121966	0.432
371	AML1_01	Aml1a	ENSG00000121966	0.433
372	ANTP_Q6	N/A	ENSG00000121966	0.435
373	YY1_01	Yy1	ENSG00000121966	0.436
374	PBX1_02	Pbx1a	ENSG00000121966	0.438
375	ZID_01	Zid	ENSG00000121966	0.438
376	CF2II_02	N/A	ENSG00000121966	0.438
377	MZF1_01	Mzf-1	ENSG00000121966	0.438
378	AP3_Q6	N/A	ENSG00000121966	0.439
379	GATA6_01	Gata-6 , Gata-6a	ENSG00000121966	0.439
380	LEF1_Q2_01	Lef-1	ENSG00000121966	0.44
381	LHX3_01	Lhx3a , Lhx3b	ENSG00000121966	0.442
382	GAL4_01	N/A	ENSG00000121966	0.443
383	GATA1_01	Gata-1	ENSG00000121966	0.443
384	HSF_01	N/A	ENSG00000121966	0.443
385	FXR_IR1_Q6	For1 , For2	ENSG00000121966	0.444
386	USF_Q6	Usf1 , Usf2a	ENSG00000121966	0.445
387	OCT_C	Pou2f1 , Pou2f1a	ENSG00000121966	0.445
388	AP1_Q6	N/A	ENSG00000121966	0.45
389	PDR3_Q2	N/A	ENSG00000121966	0.452
390	IK2_01	Ik-2	ENSG00000121966	0.452
391	FREAC3_01	Foxc1	ENSG00000121966	0.453
392	CREB_Q2	Creb	ENSG00000121966	0.454
393	SN_02	N/A	ENSG00000121966	0.458
394	FOX_Q2	Foxd3 , Foxf1	ENSG00000121966	0.459
395	TTK69_01	N/A	ENSG00000121966	0.462
396	SF1_Q6	Sf-1	ENSG00000121966	0.463
397	GEN_INI_B	N/A	ENSG00000121966	0.464
398	ELF1_01	N/A	ENSG00000121966	0.464
399	ABI4_01	N/A	ENSG00000121966	0.465
400	GEN_INI3_B	N/A	ENSG00000121966	0.467
401	NFMUE1_Q6	N/A	ENSG00000121966	0.468
402	TAL1BETAE47_01	E47 , Tal-1beta	ENSG00000121966	0.468
403	DAF16_01	N/A	ENSG00000121966	0.469
404	PAX2_02	Pax-2 , Pax-2.1	ENSG00000121966	0.469
405	MCM1_02	N/A	ENSG00000121966	0.469
406	XVENT1_01	N/A	ENSG00000121966	0.47
407	NKX25_02	Nkx2-5	ENSG00000121966	0.471
408	USF_Q6_01	Usf-1 , Usf1	ENSG00000121966	0.472
409	AP1_Q4_01	Fosb , Fra-1	ENSG00000121966	0.472
410	HEN1_01	N/A	ENSG00000121966	0.474
411	S8_01	S8	ENSG00000121966	0.475
412	TRAB1_Q2	N/A	ENSG00000121966	0.475
413	DRI_01	N/A	ENSG00000121966	0.475
414	TAF1_01	N/A	ENSG00000121966	0.476
415	SP3_Q3	Sp3	ENSG00000121966	0.476
416	STAT5B_01	Stat5a , Stat5b	ENSG00000121966	0.476
417	MSX1_01	Msx-1	ENSG00000121966	0.476
418	ROX1_Q6	N/A	ENSG00000121966	0.478
419	HMGIY_Q3	Hmg , Hmg-y	ENSG00000121966	0.478
420	MAZR_01	Mazr	ENSG00000121966	0.48
421	STAT1_02	Stat1alpha	ENSG00000121966	0.481
422	CPRF2_01	N/A	ENSG00000121966	0.483
423	TBP_01	Tbp	ENSG00000121966	0.485
424	ABF_Q2	N/A	ENSG00000121966	0.485
425	TGA1B_01	N/A	ENSG00000121966	0.486
426	FOXO3_01	Foxo3	ENSG00000121966	0.487
427	MYBPH3_02	N/A	ENSG00000121966	0.487
428	FOXO1_01	Foxo1 , Foxo1a	ENSG00000121966	0.489
429	FOXD3_01	Foxd3	ENSG00000121966	0.491
430	SRY_02	Sry	ENSG00000121966	0.492
431	GATA_Q6	Gata-1 , Gata-2	ENSG00000121966	0.492
432	CIZ_01	Ciz6-1 , Ciz8	ENSG00000121966	0.493
433	GEN_INI2_B	N/A	ENSG00000121966	0.493
434	GBP_Q6	N/A	ENSG00000121966	0.495
435	FACBALL_Q2	N/A	ENSG00000121966	0.496
436	T3R_01	N/A	ENSG00000121966	0.496
437	TGA1B_Q2	N/A	ENSG00000121966	0.498
438	MEF2_04	Mef-2a , Amef-2	ENSG00000121966	0.498
439	MZF1_02	Mzf-1	ENSG00000121966	0.5
440	TGA1A_Q2_01	N/A	ENSG00000121966	0.501
441	MEF2_01	Mef-2a , Amef-2	ENSG00000121966	0.501
442	SRF_01	Srf	ENSG00000121966	0.502
443	FOXM1_01	Foxm1	ENSG00000121966	0.503
444	ROM_Q2	N/A	ENSG00000121966	0.503
445	TAL1ALPHAE47_01	E47 , Tal-1alpha	ENSG00000121966	0.503
446	CEBPB_02	C/ebpbeta(lap) , C/ebpbeta(p35)	ENSG00000121966	0.503
447	TAL1BETAITF2_01	Itf-2 , Tal-1beta	ENSG00000121966	0.504
448	MTF1_Q4	Mtf-1	ENSG00000121966	0.504
449	OCT1_02	Pou2f1 , Pou2f1a	ENSG00000121966	0.505
450	OCT1_Q6	Pou2f1 , Pou2f1a	ENSG00000121966	0.506
451	UBX_01	N/A	ENSG00000121966	0.506
452	FXR_Q3	Fxr , Fxr-alpha	ENSG00000121966	0.509
453	HOXA4_Q2	Hoxa4	ENSG00000121966	0.51
454	XBP1_Q2	N/A	ENSG00000121966	0.51
455	AGL1_02	N/A	ENSG00000121966	0.512
456	ZF5_B	Zf5	ENSG00000121966	0.513
457	AR_Q6	Ar	ENSG00000121966	0.515
458	GATA3_03	Gata-3	ENSG00000121966	0.515
459	DL_01	N/A	ENSG00000121966	0.517
460	ATF4_Q2	Atf-4 , Atf4	ENSG00000121966	0.518
461	HNF1_C	Hnf-1alpha , Hnf-1alpha-a	ENSG00000121966	0.522
462	DEAF1_02	Deaf-1	ENSG00000121966	0.523
463	LYF1_01	N/A	ENSG00000121966	0.524
464	ETS2_B	C-ets-1 , C-ets-2	ENSG00000121966	0.524
465	MEIS1BHOXA9_02	Hoxa9 , Hoxa9b	ENSG00000121966	0.525
466	TAXCREB_01	Creb , Deltacreb	ENSG00000121966	0.527
467	GT1_Q6	N/A	ENSG00000121966	0.527
468	CPRF1_01	N/A	ENSG00000121966	0.528
469	CDPCR3_01	Cutl1	ENSG00000121966	0.529
470	PAX8_B	Pax-8	ENSG00000121966	0.529
471	HTF_01	Htf	ENSG00000121966	0.529
472	STRE_B	N/A	ENSG00000121966	0.53
473	HNF4_01	Hnf-4alpha1 , Hnf-4alpha2	ENSG00000121966	0.53
474	GATA3_01	Gata-3	ENSG00000121966	0.531
475	ACAAT_B	N/A	ENSG00000121966	0.535
476	VBP_01	Vbp	ENSG00000121966	0.535
477	MYCMAX_01	Max1 , C-myc	ENSG00000121966	0.536
478	NFY_01	N/A	ENSG00000121966	0.537
479	DEC_Q1	Bhlhb2 , Bhlhb3	ENSG00000121966	0.538
480	APOLYA_B	N/A	ENSG00000121966	0.539
481	ELF1_Q6	Elf-1 , Elf-1	ENSG00000121966	0.54
482	HSF_03	N/A	ENSG00000121966	0.541
483	HSF1_01	Hsf1 , Hsf1long	ENSG00000121966	0.541
484	HEB_Q6	Heb	ENSG00000121966	0.542
485	CPRF_Q2	N/A	ENSG00000121966	0.542
486	DOF2_01	N/A	ENSG00000121966	0.542
487	UAY_Q2	N/A	ENSG00000121966	0.543
488	MIG1_01	N/A	ENSG00000121966	0.543
489	DR1_Q3	Coup-tf1 , Coup-tf2	ENSG00000121966	0.543
490	PAX9_B	Pax-9a	ENSG00000121966	0.543
491	QA1F_01	N/A	ENSG00000121966	0.544
492	HAC1_Q2	N/A	ENSG00000121966	0.544
493	CPRF2_Q2	N/A	ENSG00000121966	0.545
494	HMEF2_Q6	Mef-2a	ENSG00000121966	0.546
495	OCT_Q6	Oca-b , Pou2f1	ENSG00000121966	0.546
496	HSF_03	N/A	ENSG00000121966	0.547
497	OCT1_Q5_01	Pou2f1 , Pou2f1a	ENSG00000121966	0.547
498	NFY_Q6_01	Cbf-a , Cbf-b	ENSG00000121966	0.547
499	HNF3_Q6	Hnf-3 , Hnf-3alpha	ENSG00000121966	0.548
500	POU3F2_02	Pou3f2	ENSG00000121966	0.548
501	OVO_01	N/A	ENSG00000121966	0.548
502	TAF1_Q2	N/A	ENSG00000121966	0.548
503	MTATA_B	N/A	ENSG00000121966	0.551
504	CPRF3_01	N/A	ENSG00000121966	0.552
505	ZEN_Q6	N/A	ENSG00000121966	0.555
506	RORA1_01	Roralpha1	ENSG00000121966	0.556
507	HAHB4_01	N/A	ENSG00000121966	0.556
508	FACBCB_Q2	N/A	ENSG00000121966	0.557
509	HNF6_Q6	Hnf-6 , Hnf-6alpha	ENSG00000121966	0.559
510	ATF1_Q6	Atf-1	ENSG00000121966	0.56
511	MYC_Q2	Max , Max1	ENSG00000121966	0.561
512	PAX4_02	Pax-4a	ENSG00000121966	0.563
513	CG1_Q6	N/A	ENSG00000121966	0.565
514	HNF3ALPHA_Q6	Hnf-3alpha	ENSG00000121966	0.565
515	CPRF3_Q2	N/A	ENSG00000121966	0.566
516	ABDB_01	N/A	ENSG00000121966	0.567
517	MATALPHA2_01	N/A	ENSG00000121966	0.568
518	CEBP_01	C/ebp , C/ebpalpha	ENSG00000121966	0.568
519	DFD_01	N/A	ENSG00000121966	0.568
520	P53_DECAMER_Q2	Deltanp63alpha , P53	ENSG00000121966	0.573
521	FOXJ2_01	Foxj2	ENSG00000121966	0.573
522	COUP_01	Coup-tf1 , Hnf-4alpha1	ENSG00000121966	0.573
523	LEF1TCF1_Q4	Lef-1 , Lef-1s	ENSG00000121966	0.574
524	LUN1_01	Lun-1	ENSG00000121966	0.574
525	COUP_DR1_Q6	Coup-tf1 , Coup-tf2	ENSG00000121966	0.574
526	GRH_01	N/A	ENSG00000121966	0.575
527	PPARG_01	Ppar-gamma , Ppar-gamma1	ENSG00000121966	0.578
528	VDR_Q6	Vdr	ENSG00000121966	0.578
529	HSF_05	N/A	ENSG00000121966	0.578
530	RSRFC4_01	Rsrfc4	ENSG00000121966	0.578
531	O2_02	N/A	ENSG00000121966	0.579
532	BCD_01	N/A	ENSG00000121966	0.579
533	HELIOSA_02	Helios	ENSG00000121966	0.58
534	FREAC7_01	Foxl1	ENSG00000121966	0.58
535	FOXO4_02	Foxo4	ENSG00000121966	0.581
536	XFD2_01	N/A	ENSG00000121966	0.582
537	HFH1_01	Hfh-1	ENSG00000121966	0.582
538	EBOX_Q6_01	Alf1a , Bhlhb2	ENSG00000121966	0.584
539	PIF3_02	N/A	ENSG00000121966	0.584
540	HNF3B_01	Hnf-3beta	ENSG00000121966	0.585
541	GATA1_02	Gata-1	ENSG00000121966	0.587
542	TBP_Q6	Tbp	ENSG00000121966	0.587
543	TLL_Q6	N/A	ENSG00000121966	0.588
544	ID1_01	N/A	ENSG00000121966	0.588
545	OCSBF1_01	N/A	ENSG00000121966	0.588
546	AP1_Q2_01	Fosb , Fra-1	ENSG00000121966	0.59
547	AGL15_01	N/A	ENSG00000121966	0.591
548	HNF1_Q6	Hnf-1alpha , Hnf-1alpha-a	ENSG00000121966	0.592
549	AP4_Q6_01	Ap-4	ENSG00000121966	0.592
550	VMYB_01	V-myb	ENSG00000121966	0.592
551	CRP_C	N/A	ENSG00000121966	0.592
552	REPCAR1_01	N/A	ENSG00000121966	0.593
553	MAT1MC_02	N/A	ENSG00000121966	0.593
554	AGL3_01	N/A	ENSG00000121966	0.593
555	MYOD_Q6_01	E12 , E47	ENSG00000121966	0.595
556	MYOD_01	Myod	ENSG00000121966	0.595
557	NKX62_Q2	Nkx6-2	ENSG00000121966	0.595
558	MYOGNF1_01	Nf-1 , Nf-1/l	ENSG00000121966	0.596
559	SRF_C	Srf	ENSG00000121966	0.596
560	OCT1_B	Pou2f1 , Pou2f1a	ENSG00000121966	0.597
561	ARR10_Q2	N/A	ENSG00000121966	0.599
562	AGP1_01	N/A	ENSG00000121966	0.599
563	MEF3_B	N/A	ENSG00000121966	0.6
564	TEF1_Q6	Tef-1	ENSG00000121966	0.6
565	E2A_Q2	E12 , E47	ENSG00000121966	0.602
566	EVI1_02	Evi-1	ENSG00000121966	0.606
567	GAL4_C	N/A	ENSG00000121966	0.607
568	STAT5A_01	Stat5a	ENSG00000121966	0.61
569	HBP1A_Q2	N/A	ENSG00000121966	0.611
570	AREB6_02	Zeb	ENSG00000121966	0.612
571	IRF2_01	Irf-2	ENSG00000121966	0.613
572	USF_01	Usf1	ENSG00000121966	0.613
573	NKX3A_01	Nkx3-1	ENSG00000121966	0.614
574	PBX1_01	Pbx1a	ENSG00000121966	0.615
575	HSF_02	N/A	ENSG00000121966	0.616
576	ARP1_01	Coup-tf2	ENSG00000121966	0.617
577	BRCZ1_01	N/A	ENSG00000121966	0.618
578	MEF2_Q6_01	Mef-2c/delta8 , Mef-2dab	ENSG00000121966	0.619
579	TEL2_Q6	Tel-2a , Tel-2b	ENSG00000121966	0.619
580	HSF2_01	Hsf2	ENSG00000121966	0.62
581	PTF1BETA_Q6	N/A	ENSG00000121966	0.621
582	PHO4_01	N/A	ENSG00000121966	0.625
583	CES2_01	N/A	ENSG00000121966	0.626
584	GATA2_02	Gata-2	ENSG00000121966	0.627
585	HNF1_Q6_01	Hnf-1alpha , Hnf-1alpha-a	ENSG00000121966	0.628
586	HNF3_Q6_01	Hnf-3 , Hnf-3alpha	ENSG00000121966	0.629
587	GATA1_03	Gata-1	ENSG00000121966	0.63
588	PAX6_Q2	Pax-6	ENSG00000121966	0.631
589	FOXO4_01	Foxo4	ENSG00000121966	0.631
590	NKX25_01	Nkx2-5	ENSG00000121966	0.633
591	CHX10_01	Chx10	ENSG00000121966	0.634
592	CDXA_01	Cdx-1	ENSG00000121966	0.638
593	EMBP1_Q2	N/A	ENSG00000121966	0.638
594	PIF3_01	N/A	ENSG00000121966	0.638
595	AP4_Q6	Ap-4	ENSG00000121966	0.638
596	FOXJ2_02	Foxj2	ENSG00000121966	0.639
597	XFD3_01	Hnf-3beta	ENSG00000121966	0.64
598	TCF4_Q5	Tcf-4	ENSG00000121966	0.642
599	TEF_Q6	Tef	ENSG00000121966	0.642
600	USF_C	Usf1	ENSG00000121966	0.642
601	PCF2_01	N/A	ENSG00000121966	0.642
602	AP4_Q5	Ap-4	ENSG00000121966	0.644
603	OCT1_06	Pou2f1 , Pou2f1a	ENSG00000121966	0.645
604	POU3F2_01	Pou3f2	ENSG00000121966	0.65
605	HOXA3_01	Hoxa3	ENSG00000121966	0.652
606	CDXA_02	Cdx-1	ENSG00000121966	0.653
607	PBF_01	N/A	ENSG00000121966	0.655
608	PEBP_Q6	Aml1 , Aml1a	ENSG00000121966	0.656
609	IPF1_Q4_01	Ipf1	ENSG00000121966	0.657
610	PU1_Q6	Pu.1	ENSG00000121966	0.657
611	LEU3_B	N/A	ENSG00000121966	0.657
612	SRY_01	Sry	ENSG00000121966	0.66
613	GCNF_01	Gcnf , Gcnf-1	ENSG00000121966	0.661
614	FOXP3_Q4	Foxp3	ENSG00000121966	0.662
615	CREB_Q2_01	Creb , Crebbeta	ENSG00000121966	0.662
616	RSRFC4_Q2	Rsrfc4	ENSG00000121966	0.663
617	ARNT_01	Arnt	ENSG00000121966	0.666
618	DOF1_01	N/A	ENSG00000121966	0.666
619	BRCZ3_01	N/A	ENSG00000121966	0.667
620	AIRE_01	Aire	ENSG00000121966	0.668
621	ABF1_02	N/A	ENSG00000121966	0.67
622	FOXO1_02	Foxo1 , Foxo1a	ENSG00000121966	0.672
623	PCF5_01	N/A	ENSG00000121966	0.673
624	EVI1_01	Evi-1	ENSG00000121966	0.673
625	ABAA_01	N/A	ENSG00000121966	0.674
626	COMP1_01	N/A	ENSG00000121966	0.675
627	FAC1_01	Fac1	ENSG00000121966	0.676
628	HSF_05	N/A	ENSG00000121966	0.678
629	NKX25_Q5	Nkx2-5 , Nkx2.5	ENSG00000121966	0.68
630	MEF2_02	Mef-2a , Amef-2	ENSG00000121966	0.68
631	MAX_01	Max1	ENSG00000121966	0.681
632	HSF_04	N/A	ENSG00000121966	0.681
633	AP4_01	Ap-4	ENSG00000121966	0.682
634	POU6F1_01	Pou6f1	ENSG00000121966	0.685
635	CLOX_01	Cutl	ENSG00000121966	0.687
636	RFX1_01	Rfx1	ENSG00000121966	0.687
637	CREBP1_01	Atf-2	ENSG00000121966	0.688
638	IK3_01	N/A	ENSG00000121966	0.688
639	HNF4_Q6_02	Hnf-4 , Hnf-4alpha	ENSG00000121966	0.691
640	DTYPEPA_B	N/A	ENSG00000121966	0.693
641	NAC691_01	N/A	ENSG00000121966	0.695
642	CDX_Q5	Cdx2 , Cdx-1	ENSG00000121966	0.695
643	ATHB1_01	N/A	ENSG00000121966	0.697
644	GCM_01	N/A	ENSG00000121966	0.698
645	GATA3_02	Gata-3	ENSG00000121966	0.698
646	SBF1_01	N/A	ENSG00000121966	0.698
647	LMO2COM_02	Lmo2	ENSG00000121966	0.701
648	ATF3_Q6	Atf3	ENSG00000121966	0.701
649	ERR1_Q2	Err1	ENSG00000121966	0.702
650	TBP_Q6	Tbp	ENSG00000121966	0.703
651	YY1_Q6_02	Yy1	ENSG00000121966	0.705
652	AGL3_02	N/A	ENSG00000121966	0.705
653	AGL3_03	N/A	ENSG00000121966	0.705
654	HSF_02	N/A	ENSG00000121966	0.706
655	YY1_Q6	Yy1	ENSG00000121966	0.708
656	PAX5_02	Pax-5	ENSG00000121966	0.708
657	BEL1_B	N/A	ENSG00000121966	0.709
658	GATA1_06	N/A	ENSG00000121966	0.71
659	BRCZ4_01	N/A	ENSG00000121966	0.711
660	UNC86_Q2	N/A	ENSG00000121966	0.712
661	CF1_02	N/A	ENSG00000121966	0.715
662	RITA1_01	N/A	ENSG00000121966	0.715
663	DDE1_B	N/A	ENSG00000121966	0.717
664	STRA13_01	Stra13	ENSG00000121966	0.717
665	SPF1_Q2	N/A	ENSG00000121966	0.718
666	HFH3_01	Foxi1 , Hfh-3	ENSG00000121966	0.718
667	LPOLYA_B	N/A	ENSG00000121966	0.719
668	BHLH66_01	N/A	ENSG00000121966	0.72
669	ANT_01	N/A	ENSG00000121966	0.72
670	BZIP910_02	N/A	ENSG00000121966	0.723
671	CDP_02	Cutl1	ENSG00000121966	0.723
672	CBF1_B	N/A	ENSG00000121966	0.724
673	MADSA_Q2	N/A	ENSG00000121966	0.725
674	FREAC4_01	Foxd1	ENSG00000121966	0.725
675	CDP_01	Cutl1	ENSG00000121966	0.727
676	SREBP1_02	Srebp-1 , Srebp-1a	ENSG00000121966	0.727
677	HNF4ALPHA_Q6	Hnf-4 , Hnf-4alpha	ENSG00000121966	0.729
678	PAX8_01	Pax-8	ENSG00000121966	0.732
679	R_01	N/A	ENSG00000121966	0.733
680	EVI1_05	Evi-1	ENSG00000121966	0.736
681	HFH8_01	Foxf1	ENSG00000121966	0.736
682	CROC_01	N/A	ENSG00000121966	0.738
683	CAAT_C	N/A	ENSG00000121966	0.739
684	GBF_Q2	N/A	ENSG00000121966	0.739
685	SOX5_01	Sox5	ENSG00000121966	0.74
686	RP58_01	Rp58	ENSG00000121966	0.741
687	MYCMAX_02	Max1 , C-myc	ENSG00000121966	0.744
688	AP2ALPHA_03	N/A	ENSG00000121966	0.744
689	PAX1_B	Pax-1	ENSG00000121966	0.746
690	CAAT_01	N/A	ENSG00000121966	0.748
691	MADSB_Q2	N/A	ENSG00000121966	0.75
692	E47_01	E47	ENSG00000121966	0.753
693	IRF1_01	Irf-1	ENSG00000121966	0.754
694	EVI1_04	Evi-1	ENSG00000121966	0.756
695	POU1F1_Q6	Pou1f1 , Pou1f1a	ENSG00000121966	0.759
696	TATA_01	Tbp	ENSG00000121966	0.762
697	SREBP1_01	Srebp-1 , Srebp-1a	ENSG00000121966	0.763
698	P_01	N/A	ENSG00000121966	0.769
699	ATHB9_01	N/A	ENSG00000121966	0.769
700	XFD1_01	Foxa4a	ENSG00000121966	0.77
701	ALPHACP1_01	N/A	ENSG00000121966	0.77
702	RAV1_02	N/A	ENSG00000121966	0.774
703	CP2_02	Cp2 , Cp2a	ENSG00000121966	0.776
704	EVI1_03	Evi-1	ENSG00000121966	0.779
705	PBX_Q3	Pbx1a , Pbx1b	ENSG00000121966	0.779
706	BRCZ2_01	N/A	ENSG00000121966	0.78
707	NFY_C	Cbf-a , Cbf-b	ENSG00000121966	0.78
708	SMAD_Q6	Smad1 , Smad1.1	ENSG00000121966	0.781
709	NIT2_01	N/A	ENSG00000121966	0.782
710	HAP1_B	N/A	ENSG00000121966	0.783
711	FACBCA_Q2	N/A	ENSG00000121966	0.786
712	CF1_01	N/A	ENSG00000121966	0.793
713	AP1_C	N/A	ENSG00000121966	0.796
714	CP2_01	Cp2	ENSG00000121966	0.798
715	dTCF_1	N/A	ENSG00000121966	0.799
716	FREAC2_01	Foxf2	ENSG00000121966	0.805
717	NRSF_Q4	Nrsf , Rest	ENSG00000121966	0.81
718	BRN2_01	Pou3f2	ENSG00000121966	0.812
719	DREF_Q3	N/A	ENSG00000121966	0.821
720	CRX_Q4	Crx , Rx	ENSG00000121966	0.822
721	GATA2_03	Gata-2	ENSG00000121966	0.823
722	GATA4_Q3	Gata-4	ENSG00000121966	0.824
723	ATHB5_01	N/A	ENSG00000121966	0.828
724	TCF11MAFG_01	Lcr-f1 , Mafg	ENSG00000121966	0.828
725	HSF1_Q6	Hsf1 , Hsf1long	ENSG00000121966	0.83
726	ER_Q6	Er-alpha	ENSG00000121966	0.832
727	HSF_04	N/A	ENSG00000121966	0.833
728	ER_Q6_02	Er-alpha , Er-beta	ENSG00000121966	0.835
729	AML_Q6	Aml1 , Aml1a	ENSG00000121966	0.839
730	TAACC_B	N/A	ENSG00000121966	0.839
731	YY1_02	Yy1	ENSG00000121966	0.842
732	XPF1_Q6	N/A	ENSG00000121966	0.845
733	DBP_Q6	Dbp	ENSG00000121966	0.854
734	TFE_Q6	Mitf , Tfe3-l	ENSG00000121966	0.854
735	HOX13_01	Hoxa5	ENSG00000121966	0.854
736	O2_01	N/A	ENSG00000121966	0.858
737	ZTA_Q2	N/A	ENSG00000121966	0.859
738	TFIIA_Q6	Tfiia-alpha/beta , Tfiia-gamma	ENSG00000121966	0.86
739	ARNT_02	Arnt	ENSG00000121966	0.862
740	TEIL_01	N/A	ENSG00000121966	0.862
741	LAC9_C	N/A	ENSG00000121966	0.863
742	PITX2_Q2	Pitx2 , Pitx2	ENSG00000121966	0.867
743	P53_01	P53	ENSG00000121966	0.87
744	TBX5_02	Tbx5	ENSG00000121966	0.878
745	SMAD_Q6_01	Smad1 , Smad1.1	ENSG00000121966	0.885
746	ZESTE_Q2	N/A	ENSG00000121966	0.892
747	DELTAEF1_01	Deltaef1	ENSG00000121966	0.903
748	BACH2_01	Bach2	ENSG00000121966	0.903
749	BARBIE_01	N/A	ENSG00000121966	0.903
750	ARF_Q2	N/A	ENSG00000121966	0.904
751	USF_02	Usf1	ENSG00000121966	0.905
752	OSF2_Q6	Aml3a , Pebp2alpha	ENSG00000121966	0.905
753	SRYBETA_Q6	N/A	ENSG00000121966	0.906
754	ZESTE_Q2_01	N/A	ENSG00000121966	0.908
755	HSF_Q6	Hsf	ENSG00000121966	0.913
756	NRF2_Q4	Nrf2	ENSG00000121966	0.926
757	E2_01	N/A	ENSG00000121966	0.941
758	GAGAFACTOR_Q6	N/A	ENSG00000121966	0.944
759	MAF_Q6_01	Bach1 , Bach2	ENSG00000121966	0.946
760	NFE2_01	Nf-e2	ENSG00000121966	0.948
761	E2_Q6	N/A	ENSG00000121966	0.978
762	E2_Q6_01	N/A	ENSG00000121966	0.981
